# Supplementary material for: Increased Motility in Campylobacter jejuni and Changes in Its Virulence, Fitness, and Morphology Following Protein Expression on Ribosomes with Altered RsmA Methylation
Source: Int J Mol Sci. 2024 Sep 10;25(18):9797. doi: 10.3390/ijms25189797 (PMC11431728; doi:10.3390/ijms25189797)
Supplement: Supplementary file 1 [file ijms-25-09797-s001.zip]

Archive with 5 entries (5 files):
- rsmA.MOV
- rsmA_rsmA.MOV
- suplementary materials.pdf
- Table S1.xlsx
- WT.MOV
