# Supplementary material for: Increased Motility in Campylobacter jejuni and Changes in Its Virulence, Fitness, and Morphology Following Protein Expression on Ribosomes with Altered RsmA Methylation
Source: Int J Mol Sci. 2024 Sep 10;25(18):9797. doi: 10.3390/ijms25189797 (PMC11431728; doi:10.3390/ijms25189797)
Supplement: Supplementary file 1 [file ijms-25-09797-s001.zip › Table S1.xlsx]

## Sheet: Table S1
	Table S1. Significant differences in the proteome of C. jejuni caused by inactivation of rsmA. Upregulated and downregulated proteins with significant changes of P > 0.05 are marked in red and blue, respectively.
Accession	Description	Protein	Gene ID	Abundance Ratio		Abundances
				ΔrsmA/WT	ΔrsmA/ΔrsmA::rsmA	WT	ΔrsmA	ΔrsmA::rsmA
	MOTILITY
A0A0H3PGP7	Flagellar hook protein	FlgE	CJJ81176_0025	2.1	4.2	109.5	230	54
A0A0H3PBK9	Flagellar protein FlaG	FlaG	CJJ81176_0572	2.2	1.6	55.4	126.6	78.2
A0A0H3PIU8	Flagellar hook-associated protein	FliD	CJJ81176_0573	2	1.5	62.9	125.9	82.2
A0A0H3PDC7	Flagellar basal-body rod protein	FlgG	CJJ81176_0721	2.2	6.6	91	207.2	30.9
A0A0H3PHG5	Flagellar biosynthesis protein	FlhA	CJJ81176_0890	1.8	1.3	73.1	133.6	97.5
Q0R4E3	PaaI family thioesterase		CJJ81176_0996	3.2	3.6	64.3	207.3	56.6
A0A0H3PCP8	Lipoprotein, putative	FlgP	CJJ81176_1045	4.2	4.3	49.2	209.4	48.6
Q939J7	Flagellin modification protein	PseA	CJJ81176_1333	2	1.2	63.5	128.1	101
A0A0H3PBG5	Flagellin	FlaB	CJJ81176_1338	2.1	4.3	93.7	204.8	47.4
Q2M5R2	Flagellin	FlaA	CJJ81176_1339	2.7	3.3	74.1	202.5	60.4
	IRON TRANSPORT AND STORAGE
A0A0H3PAZ0	Iron ABC transporter, ATP binding subunit		CJJ81176_0209	1.9	0.9	71	135.8	142.4
A0A0H3PEJ5	Iron ABC transporter, permease protein		CJJ81176_0210	1.9	0.9	63.2	123.6	136
A0A0H3PEW2	Iron ABC transporter, periplasmic iron-binding protein	CfbpA	CJJ81176_0211	2.7	0.8	50.8	138.4	157.5
A0A0H3PET5	TonB-dependent receptor	CfrB	CJJ81176_0471	3.4	1.1	45.7	156.9	138.3
A0A0H3PI41	Heme oxygenase	ChuZ	CJJ81176_1600	2.4	0.6	55.1	136.5	222.4
A0A0H3PAK6	TonB-dependent heme receptor	ChuA	CJJ81176_1601	2.3	0.5	55.2	131.1	242.1
A0A0H3PA76	Hemin ABC transporter, periplasmic hemin-binding protein	ChuD	CJJ81176_1604	3.03	0.5	42.9	130.1	247.8
A0A0H3PBI0	Biopolymer transport protein	ExbD	CJJ81176_1620	2.5	0.6	58	146.6	211.2
A0A0H3PE75	Protein TonB		CJJ81176_1621	3.2	0.6	47.4	152	221.1
A0A0H3P9T5	Iron permease		CJJ81176_1649	1.8	1.1	72.8	136.9	124.4
A0A0H3PA01	Iron transporter	P19	CJJ81176_1650	3	1.1	52.1	161	145.8
A0A0H3PBF8	Membrane protein		CJJ81176_1651	1.8	1	73.1	133.8	128.6
A0A0H3PE25	ABC transporter, ATP-binding protein		CJJ81176_1654	1.8	1	81.6	153.3	143
	TRANSCRIPTION/TRANSLATION
A0A0H3PGN8	Pseudouridine synthase	RluB	CJJ81176_0003	0.4	0.7	148.4	66.1	85.8
A1W1W6	Dual-specificity RNA methyltransferase	RlmN	CJJ81176_0007	2	0.5	35.7	73.6	147.1
A1VYA2	Transcription antitermination protein NusB	NusB	CJJ81176_0405	2.6	1	46.4	122.4	120.6
A0A0H3PAW4	Transcriptional regulator	NssR	CJJ81176_0491	1.9	0.8	57.1	111.7	131.2
A1VYJ6	30S ribosomal protein S12	RpsL	CJJ81176_0511	2.2	1.5	64	144.7	91
A1W092	SsrA-binding protein	CJJ81176_1484	CJJ81176_1123	2.2	0.8	47.5	104.9	123.2
A0A0H3PAZ1	rRNA methyltransferase, putative		CJJ81176_1454	1.8	1	64.9	120	114.3
A1W1U3	30S ribosomal protein S5	RpsE	CJJ81176_1687	2	0.9	54.7	112.6	118.5
A1W1U4	50S ribosomal protein L18	RplR	CJJ81176_1688	1.9	0.8	56.5	108.9	129.5
A1W1J3	50S ribosomal protein L36	RpmJ	CJJ81176_1754	2.3	0.9	48.9	115.4	126.7
A0A0H3PC15	Epoxyqueuosine reductase	QueH	CJJ81176_0299	1.8	0.9	45.2	85.4	90.4
	ELECTRON TRANSPORT
A0A0H3PB33	N- and S-oxide reductase	TorA	CJJ81176_0291	2.7	0.7	47.4	130.9	167.9
A0A0H3PEN1	Putative cytochrome C-type haem-binding periplasmic protein		CJJ81176_0292	2.4	0.7	52.9	129.3	168.6
A0A0H3PBV9	2-oxoglutarate:acceptor oxidoreductase, delta subunit	OorD	CJJ81176_0560	2.9	1	39.5	117.9	107.6
A0A0H3PB47	Membrane protein	FdhT	CJJ81176_1492	1.9	1	57.1	110.4	101.4
A0A0H3PBQ2	Succinate dehydrogenase, flavoprotein subunit	SdhA	CJJ81176_0463	0.4	1	134.1	55.8	54.3
A0A0H3PJB7	Succinate dehydrogenase	SdhB	CJJ81176_0464	0.3	0.9	135.5	52.4	55.4
A0A0H3PAG3	Succinate dehydrogenase, C subunit	SdhC	CJJ81176_0465	0.5	1	112.9	57.3	55.9
A0A0H3P9Q2	Nitrite reductase	NrfA	CJJ81176_1359	0.2	1.2	183.4	49.2	38.8
A0A0H3PDZ8	Formate dehydrogenase, iron-sulfur subunit	FdhB	CJJ81176_1502	0.6	1.1	120.6	73	65.4
A0A0H3PIR1	Formate dehydrogenase, alpha subunit, selenocysteine-containing	FdhA	CJJ81176_1503	0.5	1.1	130.6	74.5	65.5
	AMINOACID TRANSPORT AND METABOLISM
A1W1W9	3-isopropylmalate dehydratase small subunit	LeuD	CJJ81176_0014	1.9	1.2	56.2	110.7	88.9
A1W1X0	3-isopropylmalate dehydratase large subunit	LeuC	CJJ81176_0015	1.9	1.2	53.5	105.5	87.2
A0A0H3PBB6	Anthranilate synthase component I	TrpE	CJJ81176_0369	2.1	1.1	61.5	129.2	112.7
A0A0H3PET1	Anthranilate phosphoribosyltransferase	TrpD	CJJ81176_0370	2.3	1	55.3	128.1	119.8
A0A0H3PJK7	N-(5'-phosphoribosyl)anthranilate isomerase	TrpF	CJJ81176_0371	2.3	1	60.2	139.4	134.1
A1VY69	Tryptophan synthase beta chain	TrpB	CJJ81176_0372	2	1.1	59.4	120.3	107.3
A1VY70	Tryptophan synthase alpha chain	TrpA	CJJ81176_0373	1.8	1.1	63.3	117.3	104.7
A0A0H3PAQ5	Threonine synthase	ThrC	CJJ81176_0833	1.8	1	65	120.5	109.8
A1W0U8	Putative imidazole glycerol phosphate synthase subunit	HisF2	CJJ81176_1331	2.1	1.4	63.5	138.3	96.7
A1W0U9	Imidazole glycerol phosphate synthase subunit	HisH1	CJJ81176_1332	2.9	1.4	49.7	147.3	100
A1W1E0	5-oxoprolinase subunit A	PxpA	CJJ81176_1526	1.9	0.8	60	115.4	135.4
A1W1X7	Homoserine O-acetyltransferase	MetA	CJJ81176_0022	0.5	1.1	144.5	81.4	70.8
A0A0H3PCM5	O-succinylhomoserine (thiol)-lyase	MetB	CJJ81176_0023	0.5	1.2	182.4	93.7	77
Q1HG74	Glutamate synthase, large subunit	GltB	CJJ81176_0033	0.5	1	157.6	81.1	74.3
A0A0H3PEK3	Branched-chain-amino-acid aminotransferase	IlvE	CJJ81176_0296	0.5	1	154.8	90.9	85.6
A1VYC2	Serine hydroxymethyltransferase	GlyA	CJJ81176_0425	0.6	1	135.9	82.6	77.6
A1VYZ2	Ketol-acid reductoisomerase (NADP(+))	IlvC	CJJ81176_0660	0.4	1	164.9	79.2	78.5
A1VZ24	Argininosuccinate synthase	ArgG	CJJ81176_0692	0.5	0.9	144.7	83.6	88.9
A0A0H3PHE7	Phospho-2-dehydro-3-deoxyheptonate aldolase		CJJ81176_0739	0.5	0.9	125.8	69.1	75.3
A0A0H3P9J8	CjaC protein	CjaC	CJJ81176_0757	0.6	1.2	160.7	97.8	77.4
A0A0H3PAS6	Methionine ABC transporter substrate-binding protein	MetQ	CJJ81176_0791	0.5	1.3	97.9	52	38.3
A0A0H3PHE2	Methionine ABC transporter substrate-binding protein	MetQ	CJJ81176_0792	0.5	1.2	90.9	50.8	40.2
A0A0H3P9I3	Methionine ABC transporter substrate-binding protein	MetQ	CJJ81176_0793	0.5	1.1	103.1	54.1	45.2
A0A0H3PHN8	Amino acid-binding protein	GlnH	CJJ81176_0836	0.5	0.4	108.3	64.8	132.7
A0A0H3P9X9	Methionine transport system	MetQ	CJJ81176_1215	0.3	1.1	55.1	21.8	18.9
A1W0I5	5-methyltetrahydropteroyltriglutamate--homocysteine methyltransferase	MetE	CJJ81176_1216	0.4	1	46	19.6	18
	OTHER TRANSPORT SYSTEMS
A0A0H3PEG8	Phosphate ABC transporter, periplasmic phosphate-binding protein	PstS	CJJ81176_0642	3	1.3	57.6	177.4	127.2
A0A0H3PBN9	Phosphate import ATP-binding protein	PstB	CJJ81176_0645	2.9	1.2	48.6	144.8	119.8
A0A0H3PCE2	Carbon starvation protein A	CstA	CJJ81176_0924	2.3	0.9	47.2	110.2	111.7
A0A0H3PAU0	Tungstate ABC transporter, periplasmic tungstate-binding protein	TupC	CJJ81176_1525	2.4	0.8	59.1	142.2	161.6
	OXIDATIVE STRESS
A0A0H3PAX0	Thiol peroxidase	Tpx	CJJ81176_0800	1.9	1.1	67.8	135.4	120
A0A0H3P9S9	Thioredoxin family protein		CJJ81176_1656	1.9	1.4	86.7	169.4	115.6
A0A0H3PCH2	Rubrerythrin	Rbr/Rrc	CJJ81176_0038	0.4	1.6	181.1	80.2	48.4
A0A0H3PB91	Ferredoxin	FdxA	CJJ81176_0355	0.2	1	131.4	36.8	33.4
A0A0H3PBR9	Cytochrome c551 peroxidase	CcpA-2	CJJ81176_0382	0.5	1.2	145.3	77.6	64.6
A0A0H3PBW9	ATP-dependent chaperone protein	ClpB	CJJ81176_0537	0.4	0.8	145.5	67.2	78
	GENERAL METABOLIC FUNCTION
A0A0H3PC40	ATP-dependent DNA helicase RecG	RecG	CJJ81176_0489	1.8	1	62.4	116.9	115.1
A0A0H3PBR0	Malate dehydrogenase	Mdh	CJJ81176_0557	1.8	1	60.9	115.4	110.5
A0A0H3PAS2	Carbamoyltransferase	HypF	CJJ81176_0651	1.9	0.9	64	126.4	130.9
A1VZ10	Probable GTP-binding protein	EngB	CJJ81176_0678	1.9	1	60.5	117.8	114.6
A0A0H3P9H8	2-acylglycerophosphoethanolamine acyltransferase	Aas	CJJ81176_0955	2	1	62.7	131.1	125.1
A1W1D6	Acetyl-coenzyme A synthetase	AcsA	CJJ81176_1522	1.8	1	69.5	126.7	120.4
A0A0H3PHR9	Alpha-ketoglutarate permease	KgtP	CJJ81176_1606	1.8	0.9	56.5	104.1	109.1
A0A0H3P9M8	Chromosome partitioning protein	ParB	CJJ81176_0136	0.6	1.3	169.1	103.4	75
A1VZE7	Holliday junction ATP-dependent DNA helicase	RuvA	CJJ81176_0820	0.6	1	143.4	86.8	85.7
A1VZI4	Fructose-1,6-bisphosphatase class 1	Fbp	CJJ81176_0857	0.5	0.8	134.4	77	89.4
A0A0H3P9J4	Arylsulfate sulfotransferase, degenerate		CJJ81176_0882	0.5	1.1	148.3	84.5	75.8
A0A0H3P9Y9	L-lactate dehydrogenase	Ldh	CJJ81176_1182	0.5	1.1	163.4	91	82.2
	COFACTORS SYNTHESIS
A1VXX6	Molybdenum cofactor biosynthesis protein	MoaC	CJJ81176_0279	1.8	0.9	66.3	122.9	134.2
A1VYG9	Phosphomethylpyrimidine synthase	ThiC	CJJ81176_0478	2.1	0.9	57.7	122.5	124.4
A0A0H3PAG4	Molybdopterin converting factor, subunit 2	MoaE	CJJ81176_1510	1.8	0.9	63.2	116.8	117.9
A0A0H3PIV6	3,4-dihydroxy-2-butanone 4-phosphate synthase	RibB	CJJ81176_0600	0.4	0.9	159.9	76.7	84
A0A0H3PHM5	Molybdopterin-guanine dinucleotide biosynthesis protein	MobB	CJJ81176_0858	0.5	0.8	134.6	79.6	91
A0A0H3PDX9	Riboflavin biosynthesis protein	RibD	CJJ81176_1613	0.1	1.2	261.2	51.5	40.8
	MISCELLANEOUS
A0A0H3PGV5	Molybdopterin oxidoreductase family protein		CJJ81176_0031	1.9	0.9	67	128.5	132.2
A0A0H3PAK7	Peptidase, M24 family	PepP	CJJ81176_0681	1.9	1.9	73.2	140.6	71.9
A0A0H3PCG5	Selenoprotein		CJJ81176_0923	2.4	1.1	42.7	104.2	93.7
A0A0H3PGJ3	Acetyltransferase		CJJ81176_0985	1.8	1	58.4	107.5	104.5
A0A0H3P9U4	Hippurate hydrolase matallo peptidase M20	HipO	CJJ81176_1004	2.1	1.1	66.6	141.2	122.2
A0A0H3PD23	Peptidase, M23/M37 family		CJJ81176_1105	1.8	1.3	72.2	132.6	98.9
A0A0H3PAT8	Low molecular weight phosphotyrosine protein phosphatase family protein		CJJ81176_1274	1.8	1.1	69.8	131.2	118.2
A0A0H3PDQ6	Carboxyltransferase domain-containing protein		CJJ81176_1528	2.2	0.9	54	121.1	130.4
A0A0H3PAT4	ABC transporter, permease protein, ftsX like		CJJ81176_1652	1.9	1	74.9	144.4	140.1
A0A0H3PA47	Ribonuclease J	Rnj	CJJ81176_0004	0.3	0.8	180.1	65.2	78.1
A1VXA6	CTP synthase	PyrG	CJJ81176_0054	0.6	0.8	140.4	84.8	95
A0A0H3PGR5	Dissimilatory sulfite reductase		CJJ81176_0063	0.3	1.3	163.7	59.7	45.9
A0A0H3PJ30	Ribonucleoside-diphosphate reductase subunit beta	NrdB	CJJ81176_0256	0.5	1	153	82.5	75.8
A0A0H3PBN5	Membrane protein		CJJ81176_0293	0.6	1.1	137.7	84.3	73
A0A0H3PAR8	Endolytic murein transglycosylase	MltG	CJJ81176_0554	0.4	0.9	161.4	79.7	88.3
A1VYV6	Putative peptidyl-prolyl cis-trans isomerase	Peb4	CJJ81176_0624	0.5	0.9	166.8	85	93.6
A0A0H3PDG0	Ankyrin repeat protein		CJJ81176_0851	0.2	1.3	219.7	61.4	44.6
A1VZJ6	Glutamate-1-semialdehyde 2,1-aminomutase	HemL	CJJ81176_0869	0.6	1.1	141.7	86.6	77.4
A0A0H3PAN1	Sialic acid synthase	NeuB1	CJJ81176_1158	0.5	0.9	144.1	84.9	87.4
A0A0H3PD15	Beta-1,4-N-acetylgalactosaminyltransferase	CgtA	CJJ81176_1160	0.1	1.5	311.6	44	28.6
A0A0H3P9D3	Dihydroorotase, putative	PyrC2	CJJ81176_1210	0.5	0.9	145.9	86.4	89
A0A0H3PH42	Oxidoreductase		CJJ81176_1214	0.3	1	122.9	42.7	42.2
A0A0H3PI47	HAD-superfamily hydrolase		CJJ81176_1247	0.5	1.1	159.1	83.8	73.9
Q0Q7J1	Putative integral membrane protein		CJJ81176_1358	0.4	1.3	161.5	68.1	51.3
A0A0H3PDQ0	Formate dehydrogenase		CJJ81176_1504	0.4	1.1	144.1	70.1	62.3
A0A0H3P9U8	Tat domain protein		CJJ81176_1505	0.4	1.1	145	70.1	59.6
A0A0H3PDT4	Putative beta-lactamase-inhibitor-like	PepS	CJJ81176_1617	0.6	1.2	136.6	82.1	63.8
	pTet AND pVir PROTEINS
Q69BA4	Uncharacterized protein	Cpp33	CJJ81176_pTet0030	2.6	1.4	55.3	148	104.3
A0A0H3PGG1	Single-stranded DNA-binding protein	Ssb	CJJ81176_pTet0031	2.1	1.3	68.8	145	107.7
Q69BA2	Uncharacterized protein	Cpp35	CJJ81176_pTet0032	2.1	1.3	62.1	131.7	97.7
Q9KIS2	VirB8	VirB8	CJJ81176_pVir0001	0.5	0.6	126.3	70.5	117.3
Q9KIS1	VirB9	VirB9	CJJ81176_pVir0002	0.5	0.6	131.6	73.8	111.3
Q8GJE6	Uncharacterized protein	Cjp07	CJJ81176_pVir0008	0.5	0.5	122.6	70.8	120.6
Q8GJE5	Uncharacterized protein	Cjp08	CJJ81176_pVir0009	0.4	0.6	150.6	71.9	108.5
A0A0H3PG98	Uncharacterized protein	Cpp45	CJJ81176_pVir0030	0.5	0.8	155.4	91.2	107
Q8GJA2	VirB4	VirB4	CJJ81176_pVir0053	0.5	0.6	130.6	75.9	125.5
Q69BB7	Uncharacterized protein	Cpp20	CJJ81176_pTet0015	0.4	0.6	154.7	72.6	110.5
Q69B90	Uncharacterized protein	Cpp47	CJJ81176_pTet0044	0.4	0.5	134	58.1	105.2
	OTHER UNKNOWN/PUTATIVE FUNCTION
A0A0H3P9L7	Uncharacterized protein		CJJ81176_0128	2	1.1	59.2	120.1	100.5
A0A0H3PEV5	Uncharacterized protein		CJJ81176_0579	2	0.9	69.5	140.7	155.1
A0A0H3PDI8	Uncharacterized protein		CJJ81176_0715	1.8	1	61.9	117	113.9
A0A0H3PI03	Uncharacterized protein		CJJ81176_1405	2.1	1.2	50.8	110.5	88.3
A0A0H3P9V8	Uncharacterized protein		CJJ81176_1527	2	0.9	57.9	119.3	127.7
A0A0H3PBS6	Uncharacterized protein	PhoX	CJJ81176_0181	0.2	1.1	224.6	57.3	49
A0A0H3PIU3	Uncharacterized protein		CJJ81176_0188	0.5	1	143.7	84.2	81
A0A0H3PAF3	Uncharacterized protein		CJJ81176_0231	0.5	1.3	163.9	86.5	65.8
A0A0H3PBX9	Uncharacterized protein		CJJ81176_0646	0.3	1.7	214.3	78.7	45.5
A0A0H3PA27	Uncharacterized protein		CJJ81176_0713	0.5	0.9	139.3	83.3	88.9
A0A0H3PA92	Ribosomal RNA small subunit methyltransferase A	RsmA	CJJ81176_0005	0.2	0.08	86.7	18.7	214.8
